# Supplementary material for: A study of trends and projection of life expectancy and its association with socio-demographic index: Results from GBD study 2023
Source: PLoS One. 2026 Jun 3;21(6):e0347865. doi: 10.1371/journal.pone.0347865 (PMC13232855; doi:10.1371/journal.pone.0347865)
Supplement: S1 File — Predicted life expectancy at birth, 10, 25, 45, 60, and 80 years with 95% credible intervals, 1960–2050. (CSV) [file pone.0347865.s007.csv]

Year	Age	rate_mean	rate_lwr	rate_upr
1960	0	53.73668698	53.30648343	54.16308131
1960	10	62.74013075	62.2598214	63.21929413
1960	25	66.2650952	65.74334196	66.7880175
1960	45	70.1120637	69.54012224	70.68493909
1960	65	76.64519123	75.99706351	77.29168022
1960	80	85.58403128	84.7933294	86.38160211
1961	0	54.01668193	53.58569561	54.4440673
1961	10	62.94875946	62.46783436	63.42751933
1961	25	66.5443499	66.0220446	67.06895734
1961	45	70.32967164	69.7570095	70.90282898
1961	65	76.77993854	76.13289478	77.42493111
1961	80	85.67149643	84.89098471	86.45864409
1962	0	54.31475391	53.88458512	54.74265484
1962	10	63.17560742	62.69506693	63.65440198
1962	25	66.8299751	66.30783611	67.35666343
1962	45	70.55975741	69.98714488	71.13332245
1962	65	76.92880499	76.28410169	77.57219059
1962	80	85.76989105	84.99959951	86.54750727
1963	0	54.62405038	54.19463854	55.05293402
1963	10	63.41555819	62.93521816	63.89511274
1963	25	67.11498178	66.59214753	67.64485189
1963	45	70.79708246	70.22408205	71.37168366
1963	65	77.08603165	76.44361633	77.72827145
1963	80	85.87231638	85.11154614	86.64136212
1964	0	54.93936645	54.5099157	55.37003173
1964	10	63.66429917	63.18340727	64.14540303
1964	25	67.39377208	66.86889478	67.92797944
1964	45	71.03806495	70.46397155	71.61432749
1964	65	77.2475802	76.6070194	77.88920943
1964	80	85.97368642	85.22146467	86.73504124
1965	0	55.25711929	54.82681218	55.69016659
1965	10	63.91868429	63.43642044	64.40188979
1965	25	67.66202089	67.13409242	68.20118391
1965	45	71.28058377	70.7050316	71.85871436
1965	65	77.41095253	76.77204728	78.05215716
1965	80	86.07055508	85.32593224	86.82485681
1966	0	55.57570268	55.14397886	56.01142177
1966	10	64.1777204	63.69338787	64.66335877
1966	25	67.91709433	67.38574304	68.46117002
1966	45	71.5242534	70.9473026	72.10408529
1966	65	77.57551894	76.93840329	78.21617399
1966	80	86.16147917	85.42342017	86.9093609
1967	0	55.89360362	55.4600979	56.3320311
1967	10	64.44075895	63.95373896	64.92900167
1967	25	68.15649583	67.6220283	68.70467542
1967	45	71.76846385	71.19041834	72.34959297
1967	65	77.74043958	77.10535679	78.3802677
1967	80	86.24543093	85.51280692	86.98756824
1968	0	56.2096988	55.7741843	56.65072275
1968	10	64.70796011	64.21772041	65.19890689
1968	25	68.378446	67.84173341	68.92923241
1968	45	72.01273657	71.43395296	72.59472573
1968	65	77.90499751	77.27209421	78.54377669
1968	80	86.32211749	85.59370629	87.05929557
1969	0	56.52347493	56.08580872	56.9669595
1969	10	64.98115558	64.487464	65.47481754
1969	25	68.58273041	68.0448553	69.13433525
1969	45	72.25684191	71.67755104	72.83943031
1969	65	78.06873003	77.43789828	78.70648609
1969	80	86.39216518	85.66667136	87.12533757
1970	0	56.83490293	56.39499435	57.28076704
1970	10	65.2640793	64.76742882	65.76019624
1970	25	68.7707939	68.23266655	69.32162034
1970	45	72.50051537	71.92070699	73.08373604
1970	65	78.23112655	77.60195142	78.86819675
1970	80	86.45680702	85.73294299	87.18705521
1971	0	57.14422133	56.70202705	57.59246249
1971	10	65.55914163	65.06047199	66.05737677
1971	25	68.94482754	68.40695517	69.49380389
1971	45	72.74320238	72.16260994	73.32738482
1971	65	78.39134116	77.7631849	79.02828028
1971	80	86.51766687	85.79428981	87.24609035
1972	0	57.45175628	57.00727077	57.90245972
1972	10	65.86555562	65.36554762	66.36590549
1972	25	69.10768205	68.57001176	69.65454161
1972	45	72.98445234	72.4027467	73.570066
1972	65	78.54887823	77.92114776	79.1862464
1972	80	86.5764775	85.85271467	87.30407906
1973	0	57.75629587	57.30946496	58.20953802
1973	10	66.17930186	65.67803218	66.68208417
1973	25	69.26125201	68.72306265	69.80653724
1973	45	73.22220133	72.6390442	73.80963116
1973	65	78.70176042	78.07396073	79.33987527
1973	80	86.63307878	85.90830246	87.36059362
1974	0	58.05703039	57.607731	58.51292793
1974	10	66.49704813	65.99424538	67.00271953
1974	25	69.40867273	68.86869892	69.95367298
1974	45	73.45487959	72.86998583	74.04440813
1974	65	78.84861266	78.22038106	79.48755776
1974	80	86.68757673	85.96141909	87.41548759
1975	0	58.35369238	57.90173056	58.81244575
1975	10	66.81630881	66.31161152	67.32529018
1975	25	69.55473847	69.01171271	70.10101879
1975	45	73.68144753	73.09462373	74.27326389
1975	65	78.98872026	78.35981298	79.62841549
1975	80	86.74050866	86.01290434	87.46905826
1976	0	58.64654915	58.19166832	59.10847538
1976	10	67.13558601	66.6286972	67.64819838
1976	25	69.70540662	69.15888165	70.25406043
1976	45	73.90149189	73.31265593	74.49572664
1976	65	79.12210886	78.49234575	79.76244307
1976	80	86.79261989	86.06381613	87.52183474
1977	0	58.93554149	58.47745858	59.40100109
1977	10	67.45331659	66.9440257	67.96973983
1977	25	69.86265555	69.31295132	70.41405202
1977	45	74.11467568	73.52384294	74.7114104
1977	65	79.24898111	78.61817411	79.88989854
1977	80	86.84411628	86.1146078	87.57382453
1978	0	59.2196343	58.75811559	59.68886102
1978	10	67.7676845	67.25586515	68.28791644
1978	25	70.02558995	69.47316836	70.5797378
1978	45	74.32039336	73.72766144	74.91963576
1978	65	79.3693803	78.73730262	80.01088348
1978	80	86.89452203	86.16498463	87.62435528
1979	0	59.49809465	59.03301776	59.97115152
1979	10	68.07722932	67.5628407	68.60112112
1979	25	70.19273424	69.63783595	70.74960599
1979	45	74.51825155	73.92379531	75.11995525
1979	65	79.48375349	78.85017179	80.12590575
1979	80	86.94344328	86.21470185	87.67287958
1980	0	59.77042046	59.30184619	60.24713492
1980	10	68.38065882	67.86372642	68.90794354
1980	25	70.36235459	69.80489815	70.92199789
1980	45	74.7078858	74.11192277	75.31197103
1980	65	79.59274629	78.95750526	80.23559357
1980	80	86.99027513	86.26324635	87.71866701
1981	0	60.03653083	59.56465702	60.51658848
1981	10	68.67724656	68.1578338	69.20762754
1981	25	70.53372655	69.97342659	71.09626831
1981	45	74.88885973	74.29154207	75.49531347
1981	65	79.69732343	79.06042229	80.34085037
1981	80	87.03481052	86.31042779	87.76148646
1982	0	60.29644491	59.8215532	60.77945181
1982	10	68.96651241	68.44468285	69.49971393
1982	25	70.70656922	70.1430273	71.27217343
1982	45	75.05971373	74.46102565	75.66860944
1982	65	79.79796205	79.15956846	80.44202723
1982	80	87.07668059	86.35576709	87.80103243
1983	0	60.55038886	60.07279302	61.03593872
1983	10	69.24787185	68.72368331	69.78362591
1983	25	70.8812873	70.31412978	71.45007742
1983	45	75.21854865	74.61830647	75.83003022
1983	65	79.89506517	79.25549684	80.53941414
1983	80	87.11540457	86.39854094	87.8369883
1984	0	60.79892279	60.31892539	61.28666559
1984	10	69.52134206	68.99479124	70.05949264
1984	25	71.05986343	70.4891007	71.63171193
1984	45	75.3636452	74.76157301	75.97790247
1984	65	79.9893896	79.34910527	80.63370271
1984	80	87.15048398	86.43789138	87.86912942
1985	0	61.04240532	60.56027676	61.53203243
1985	10	69.78719679	69.25818557	70.32772847
1985	25	71.24584613	70.67242677	71.8200114
1985	45	75.49300104	74.88888943	76.11011619
1985	65	80.08148322	79.4410821	80.7253444
1985	80	87.18076321	86.47223199	87.89659049
1986	0	61.28083699	60.79679841	61.77204566
1986	10	70.04595158	69.51428072	70.58898572
1986	25	71.44103248	70.86644487	72.01645463
1986	45	75.60448528	74.99836784	76.22425206
1986	65	80.17167167	79.53187126	80.81455345
1986	80	87.204382	86.49928341	87.91775081
1987	0	61.51396207	61.02816411	62.00642787
1987	10	70.29763568	69.76306017	70.84329812
1987	25	71.64351393	71.06882632	72.21944048
1987	45	75.69582911	75.08818977	76.31746046
1987	65	80.25969326	79.62124347	80.90095856
1987	80	87.21963398	86.51720141	87.93089488
1988	0	61.74184369	61.2543249	62.23527697
1988	10	70.54171828	70.00400094	71.09003543
1988	25	71.8497285	71.27516839	72.42599178
1988	45	75.76541087	75.15718447	76.38748033
1988	65	80.34525313	79.70878322	80.98429262
1988	80	87.22543741	86.52490926	87.93483713
1989	0	61.96522655	61.47586292	62.45948015
1989	10	70.77838215	70.23727943	71.32936905
1989	25	72.05719953	71.48242883	72.6340582
1989	45	75.81330263	75.20557925	76.43407397
1989	65	80.42827867	79.79410846	81.06472551
1989	80	87.22175791	86.52240204	87.92949162
1990	0	62.18530783	61.69377338	62.68045119
1990	10	71.00843071	70.46372089	71.56211506
1990	25	72.26439035	71.68877705	72.8423389
1990	45	75.84131503	75.23495356	76.4592096
1990	65	80.50856032	79.87652921	81.14245966
1990	80	87.20928305	86.51035799	87.91557275
1991	0	62.40401599	61.9097893	62.90039521
1991	10	71.23327865	70.684741	71.78978168
1991	25	72.47109302	71.89393501	73.05073801
1991	45	75.85245631	75.24782077	76.46643692
1991	65	80.58598513	79.95539243	81.21790019
1991	80	87.18979688	86.49053116	87.89499769
1992	0	62.6237274	62.12616014	63.12192789
1992	10	71.45458556	70.90204428	72.01408203
1992	25	72.67743422	72.09809416	73.25936026
1992	45	75.8507261	75.24756299	76.46054301
1992	65	80.66087075	80.03076192	81.29167758
1992	80	87.16572755	86.46536576	87.87032351
1993	0	62.84710934	62.34554577	63.34785017
1993	10	71.67422483	71.11764232	72.23685031
1993	25	72.88382755	72.30188647	73.46844572
1993	45	75.84091638	75.23842871	76.4471329
1993	65	80.73375356	80.10322701	81.3643691
1993	80	87.1399521	86.4378732	87.84446895
1994	0	63.07705331	62.57098568	63.58104098
1994	10	71.8943065	71.33390832	72.46005188
1994	25	73.09107739	72.50647942	73.67851323
1994	45	75.82907429	75.22621746	76.43286828
1994	65	80.80566137	80.17417527	81.43678636
1994	80	87.11574796	86.41164303	87.82061286
1995	0	63.31625082	62.80541284	63.82405212
1995	10	72.11651686	71.55283997	72.68514003
1995	25	73.29992308	72.7129796	73.89000905
1995	45	75.82236262	75.21840217	76.42499543
1995	65	80.87752626	80.24502291	81.509504
1995	80	87.09626785	86.39024534	87.80168875
1996	0	63.56626128	63.05050665	64.07830219
1996	10	72.34110698	71.77480345	72.91216374
1996	25	73.51013266	72.92124938	74.10256924
1996	45	75.82764698	75.22269354	76.42982247
1996	65	80.94936338	80.31604503	81.58227318
1996	80	87.08310207	86.37550741	87.78908295
1997	0	63.82790623	63.30713038	64.34450787
1997	10	72.56792039	71.99962893	73.14084985
1997	25	73.72126389	73.13078771	74.31576197
1997	45	75.84720539	75.24199536	76.44896528
1997	65	81.02104204	80.38721761	81.65483425
1997	80	87.07673478	86.36802235	87.78312075
1998	0	64.10089745	63.57494093	64.62232805
1998	10	72.79685091	72.22712262	73.37106429
1998	25	73.93247667	73.34066068	74.52878053
1998	45	75.88049676	75.2757276	76.48168923
1998	65	81.09246635	80.45846808	81.72706593
1998	80	87.07723088	86.36791443	87.78375502
1999	0	64.38493115	63.85369814	64.91134361
1999	10	73.02824509	72.45751749	73.60322016
1999	25	74.14342341	73.5504332	74.74137511
1999	45	75.92636939	75.32238958	76.52696116
1999	65	81.16377809	80.52993843	81.79915908
1999	80	87.08486873	86.37556837	87.79116846
2000	0	64.67956586	64.14315286	65.21090997
2000	10	73.26268581	72.69123	73.83806346
2000	25	74.35415507	73.76004307	74.95376816
2000	45	75.98346497	75.38021608	76.58365292
2000	65	81.23520975	80.60177022	81.87151151
2000	80	87.09985403	86.39129685	87.80550249
2001	0	64.98437241	64.44300782	65.52046154
2001	10	73.50087207	72.92870495	74.07656891
2001	25	74.56490052	73.96955678	75.16642237
2001	45	76.0508737	75.44801523	76.65103711
2001	65	81.30621254	80.67315324	81.94384718
2001	80	87.12206663	86.41502214	87.82663601
2002	0	65.29912135	64.75311893	65.83970667
2002	10	73.74374714	73.17060075	74.32002496
2002	25	74.77559126	74.17879523	75.37943004
2002	45	76.12801994	75.52504867	76.72865879
2002	65	81.37496455	80.74194649	82.01459282
2002	80	87.15101579	86.44621311	87.85415257
2003	0	65.62376681	65.07346738	66.1686247
2003	10	73.99241643	73.4177369	74.56990737
2003	25	74.98530665	74.38683254	75.59185328
2003	45	76.21485977	75.61125076	76.81651504
2003	65	81.43894745	80.80537678	82.08140061
2003	80	87.18588387	86.48389991	87.88740853
2004	0	65.95827581	65.40395806	66.50730676
2004	10	74.24794627	73.67090674	74.82763474
2004	25	75.1932111	74.59283998	75.80281543
2004	45	76.31257771	75.70806647	76.91566464
2004	65	81.49534437	80.86048012	82.14153641
2004	80	87.22532194	86.52641646	87.92535192
2005	0	66.30243414	65.74421288	66.85575093
2005	10	74.51113553	73.93068757	75.09427811
2005	25	75.39847877	74.79599947	76.01142651
2005	45	76.42382013	75.81879694	77.02840663
2005	65	81.54081272	80.90393481	82.19155712
2005	80	87.26709736	86.57103044	87.96615074
2006	0	66.65588445	66.09365618	67.21386129
2006	10	74.78237306	74.19735829	75.37036005
2006	25	75.60013059	74.99527882	76.21669755
2006	45	76.54923625	75.94434218	77.15533877
2006	65	81.57176437	80.93239363	82.22753224
2006	80	87.308179	86.61413061	88.00719803
2007	0	67.0180259	66.45145724	67.58130772
2007	10	75.06124514	74.47051326	75.65542973
2007	25	75.79689872	75.1893375	76.41736116
2007	45	76.68547822	76.08080714	77.29353222
2007	65	81.58444422	80.94262709	82.24496259
2007	80	87.34539992	86.65220414	88.04553225
2008	0	67.38826156	66.81684194	67.95775082
2008	10	75.34611509	74.74857043	75.94768125
2008	25	75.98757278	75.3769247	76.61220787
2008	45	76.8271985	76.22210117	77.43808992
2008	65	81.57554886	80.93196566	82.23961372
2008	80	87.37566915	86.68205793	88.07806151
2009	0	67.76602913	67.18909824	68.34290568
2009	10	75.63527069	75.03000408	76.24513841
2009	25	76.17115782	75.55705405	76.80023888
2009	45	76.96981558	76.36330688	77.58455239
2009	65	81.54317815	80.89888582	82.20898134
2009	80	87.39642209	86.70123317	88.102083
2010	0	68.150476	67.56719058	68.73622491
2010	10	75.92666674	75.31311952	76.54532614
2010	25	76.34637396	75.72856145	76.9800398
2010	45	77.10929685	76.50045459	77.72866298
2010	65	81.48682566	80.84288599	82.1524772
2010	80	87.40521435	86.70757559	88.11484384
2011	0	68.54052193	67.9497206	69.13700677
2011	10	76.21846172	75.596468	76.84592487
2011	25	76.5116177	75.89008244	77.1496922
2011	45	77.24246539	76.63071568	77.86678965
2011	65	81.40669178	80.76393455	82.07057822
2011	80	87.40001077	86.69950895	88.11383654
2012	0	68.93438306	68.33424283	69.54398711
2012	10	76.50918567	75.87895622	77.14497123
2012	25	76.66534828	76.04036731	77.30722122
2012	45	77.36637126	76.7516068	77.99537985
2012	65	81.30392746	80.66272773	81.96499058
2012	80	87.37920265	86.67597838	88.09683863
2013	0	69.32880148	68.7164624	69.95448012
2013	10	76.79782634	76.15984938	77.44100033
2013	25	76.80642075	76.1784864	77.45104248
2013	45	77.47845591	76.86101602	78.11122812
2013	65	81.180646	80.54076456	81.83846603
2013	80	87.341624	86.63633632	88.06201225
2014	0	69.71998789	69.09149086	70.36515838
2014	10	77.08394744	76.43877475	77.73329458
2014	25	76.93442396	76.30398786	77.58050661
2014	45	77.57685559	76.95730172	78.21199053
2014	65	81.0406125	80.40110443	81.69540608
2014	80	87.28666802	86.58025485	88.00823492
2015	0	70.10373044	69.45413321	70.77211572
2015	10	77.36780129	76.71570769	78.02220822
2015	25	77.0497514	76.41677424	77.69625064
2015	45	77.66053891	77.03920458	78.29661955
2015	65	80.88972348	80.24914377	81.5421861
2015	80	87.21446639	86.50764767	87.93563472
2016	0	70.47733497	69.80052021	71.17352892
2016	10	77.65041666	76.99093297	78.30954242
2016	25	77.1538214	76.51714478	77.80079526
2016	45	77.72937624	77.1057095	78.36580814
2016	65	80.73553305	80.09235553	81.38674016
2016	80	87.12534084	86.41782112	87.84548796
2017	0	70.83948905	70.12766276	71.5701285
2017	10	77.93347138	77.26481239	78.59868483
2017	25	77.2489577	76.60557122	77.89873293
2017	45	77.78402893	77.15578255	78.42223
2017	65	80.58169779	79.93364886	81.23395412
2017	80	87.01899	86.30846423	87.73976521
2018	0	71.19046644	70.43342988	71.96580391
2018	10	78.21956973	77.53791415	78.89513402
2018	25	77.33855286	76.68274797	77.99710633
2018	45	77.82574439	77.188013	78.4706026
2018	65	80.42987095	79.77224803	81.08868987
2018	80	86.89539572	86.17646582	87.62230556
2019	0	71.53206104	70.71647162	72.36721841
2019	10	78.51219218	77.81081869	79.2062687
2019	25	77.42701787	76.74955589	78.10493036
2019	45	77.85704841	77.2012287	78.51815618
2019	65	80.28180491	79.60596668	80.9574425
2019	80	86.75542536	86.01856705	87.49901875
2020	0	71.86803143	70.97680762	72.783275
2020	10	78.81608192	78.08443897	79.54093556
2020	25	77.52019393	76.80769772	78.23235823
2020	45	77.88225916	77.19521991	78.5739489
2020	65	80.1404183	79.43281424	80.84791093
2020	80	86.60130283	85.83212214	87.37701023
2021	0	72.20433949	71.21655891	73.22404526
2021	10	79.13748862	78.36056915	79.90841123
2021	25	77.62539653	76.86042126	78.38905015
2021	45	77.90775124	77.1717827	78.64727582
2021	65	80.01099406	79.25332652	80.76808998
2021	80	86.43708707	85.61642324	87.26313375
2022	0	72.5454316	71.43678256	73.69659105
2022	10	79.4800792	78.63731572	80.3148267
2022	25	77.74769733	76.90872121	78.58093356
2022	45	77.93788498	77.130743	78.74381673
2022	65	79.89738111	79.06681715	80.72287287
2022	80	86.26502621	85.36912183	87.1606452
2023	0	72.88957923	71.63297192	74.20084808
2023	10	79.83977005	78.90328229	80.75996345
2023	25	77.88516758	76.94553624	78.8079873
2023	45	77.97037858	77.06456728	78.86340069
2023	65	79.79807038	78.86662772	80.71265531
2023	80	86.08143076	85.08097323	87.06790167
2024	0	73.23535352	71.80253797	74.73563246
2025	0	73.58275989	71.94724684	75.29891043
2026	0	73.93180631	72.06921909	75.88881645
2027	0	74.28250197	72.17052222	76.50378256
2028	0	74.63485629	72.25299283	77.14255066
2029	0	74.98887855	72.31819443	77.80413958
2030	0	75.34457775	72.36743636	78.48779926
2031	0	75.70196263	72.40181246	79.19296636
2032	0	76.06104171	72.42224132	79.91922677
2033	0	76.4218234	72.42950144	80.66628542
2034	0	76.78431603	72.42426002	81.43394298
2035	0	77.14852787	72.40709565	82.22207781
2036	0	77.51446719	72.378516	83.03063216
2037	0	77.88214227	72.33897158	83.85960151
2038	0	78.25156137	72.28886646	84.70902639
2039	0	78.62273281	72.22856656	85.57898589
2040	0	78.99566492	72.15840624	86.46959268
2041	0	79.37036607	72.0786935	87.38098898
2042	0	79.74684464	71.98971415	88.3133434
2043	0	80.12510909	71.89173507	89.26684836
2044	0	80.50516787	71.78500702	90.24171807
2045	0	80.88702951	71.66976676	91.23818685
2046	0	81.27070255	71.54623894	92.25650775
2047	0	81.65619558	71.41463757	93.29695148
2048	0	82.04351724	71.27516732	94.35980549
2049	0	82.43267619	71.12802454	95.44537321
2050	0	82.82368114	70.97339821	96.55397349
2024	10	80.21183693	79.14949016	81.24203705
2025	10	80.59199443	79.37370322	81.756574
2026	10	80.9770068	79.57601384	82.29961701
2027	10	81.36456934	79.75720859	82.8681757
2028	10	81.7532493	79.91814628	83.46049792
2029	10	82.14238403	80.05963029	84.07599532
2030	10	82.53207394	80.18256718	84.71512268
2031	10	82.92311361	80.28810945	85.37916286
2032	10	83.31630617	80.37723869	86.06933586
2033	10	83.71150552	80.45008474	86.7855961
2034	10	84.10858104	80.50695911	87.52759232
2035	10	84.50754074	80.54862598	88.29465244
2036	10	84.908393	80.57575524	89.0862286
2037	10	85.31114652	80.58894173	89.90189078
2038	10	85.71581018	80.58871993	90.7413144
2039	10	86.12239296	80.57557502	91.60426694
2040	10	86.53090395	80.54995127	92.49059517
2041	10	86.94135232	80.51225841	93.40021414
2042	10	87.35374726	80.46287674	94.33309778
2043	10	87.76809804	80.40216109	95.28927112
2044	10	88.18441395	80.33044412	96.2688038
2045	10	88.60270436	80.24803905	97.2718048
2046	10	89.02297865	80.15524194	98.29841808
2047	10	89.44524626	80.05233361	99.348819
2048	10	89.86951666	79.93958135	100.4232114
2049	10	90.29579938	79.81724026	101.5218251
2050	10	90.72410398	79.68555458	102.6449139
2024	25	78.03606768	76.96660765	79.06971573
2025	25	78.19993597	76.97421772	79.36449864
2026	25	78.37655871	76.97156403	79.69079587
2027	25	78.56600353	76.96186676	80.0473642
2028	25	78.76859159	76.94802508	80.43339893
2029	25	78.98485179	76.93257274	80.84855367
2030	25	79.2154748	76.91771825	81.29288634
2031	25	79.46125017	76.90537256	81.76676458
2032	25	79.7230004	76.89715836	82.27076871
2033	25	80.00159118	76.89448289	82.80567492
2034	25	80.29786134	76.89851095	83.37237261
2035	25	80.61251307	76.91009235	83.97174637
2036	25	80.94602403	76.92971554	84.60457396
2037	25	81.29795623	76.95686781	85.27080851
2038	25	81.6659389	76.98913758	85.96845014
2039	25	82.04661129	77.02330632	86.69432694
2040	25	82.43557536	77.05541236	87.44392151
2041	25	82.82950398	77.0824841	88.21382962
2042	25	83.22602803	77.10236852	89.00173709
2043	25	83.62367729	77.11363863	89.80641699
2044	25	84.02177413	77.11548215	90.62764002
2045	25	84.42042372	77.10770191	91.46616037
2046	25	84.82044189	77.09067628	92.32361471
2047	25	85.22265301	77.06476879	93.20170331
2048	25	85.62690967	77.02952501	94.10101296
2049	25	86.03307981	76.9846622	95.02199658
2050	25	86.44117281	76.9302744	95.96499089
2024	45	78.00358043	76.9693285	79.00562243
2025	45	78.03765262	76.84843177	79.16924753
2026	45	78.07285888	76.7059678	79.35294508
2027	45	78.10946378	76.5456292	79.55542816
2028	45	78.14780357	76.37050513	79.77569623
2029	45	78.18834204	76.1831911	80.01313603
2030	45	78.23142311	75.98566213	80.26724871
2031	45	78.27706905	75.77918883	80.53740228
2032	45	78.32524741	75.56470236	80.82305533
2033	45	78.37609923	75.34308725	81.12395466
2034	45	78.4301174	75.11539934	81.4402937
2035	45	78.48805875	74.88280318	81.77261089
2036	45	78.55102088	74.64666865	82.12185673
2037	45	78.62039086	74.40853727	82.48933577
2038	45	78.69775118	74.17004709	82.87660805
2039	45	78.78482392	73.93289894	83.28543036
2040	45	78.88341127	73.69882324	83.71769324
2041	45	78.99513402	73.46935477	84.17514995
2042	45	79.12107108	73.2455231	84.65903148
2043	45	79.2610397	73.02721276	85.16926895
2044	45	79.41470682	72.8143137	85.70555921
2045	45	79.58159042	72.60678342	86.26730479
2046	45	79.76145707	72.40475316	86.85424773
2047	45	79.9543633	72.2085639	87.46650904
2048	45	80.16062939	72.01873752	88.10455925
2049	45	80.38079176	71.83592814	88.76916652
2050	45	80.61555389	71.66087295	89.46134347
2024	65	79.71339412	78.65121614	80.73868567
2025	65	79.64703731	78.42816154	80.80280549
2026	65	79.60084058	78.20317576	80.90527917
2027	65	79.5727895	77.97713442	81.04308118
2028	65	79.558834	77.74825597	81.21134603
2029	65	79.55565909	77.51524044	81.40585708
2030	65	79.56072272	77.27726127	81.62319568
2031	65	79.57239592	77.03410226	81.86095432
2032	65	79.58917428	76.78537932	82.11699316
2033	65	79.60973049	76.53065564	82.38946851
2034	65	79.63305499	76.26962627	82.676955
2035	65	79.65843265	76.00212453	82.97840877
2036	65	79.68536224	75.72806685	83.29307345
2037	65	79.71351292	75.44743191	83.62042511
2038	65	79.74224922	75.15981963	83.95967496
2039	65	79.7713364	74.86516393	84.31048173
2040	65	79.80098543	74.56379408	84.67299456
2041	65	79.83182303	74.25642907	85.04781482
2042	65	79.86419168	73.94354009	85.43525198
2043	65	79.89755815	73.62483998	85.83466542
2044	65	79.93168153	73.30045681	86.24563253
2045	65	79.96671457	72.97108071	86.66800783
2046	65	80.00291168	72.6374205	87.10183917
2047	65	80.04053274	72.30012019	87.54725321
2048	65	80.07991688	71.95983539	88.00452226
2049	65	80.12153828	71.61728954	88.47411602
2050	65	80.16575027	71.27304124	88.9564184
2024	80	85.88437961	84.74759323	86.98438545
2025	80	85.67517194	84.37383721	86.91018807
2026	80	85.45582186	83.96596085	86.84596095
2027	80	85.22915609	83.5306294	86.79312791
2028	80	84.99870173	83.07448527	86.75386909
2029	80	84.76923619	82.60477183	86.73166883
2030	80	84.54712961	82.12984335	86.7315872
2031	80	84.33970851	81.65859152	86.75967407
2032	80	84.14955425	81.19454725	86.81769912
2033	80	83.97622894	80.73775564	86.90487954
2034	80	83.81848037	80.28724822	87.01983339
2035	80	83.67485705	79.84178897	87.16104708
2036	80	83.54465191	79.40088909	87.32772366
2037	80	83.42757035	78.96448858	87.51944803
2038	80	83.32393741	78.5332038	87.7363684
2039	80	83.23561884	78.10929508	87.980083
2040	80	83.16644891	77.69712395	88.25406852
2041	80	83.11833313	77.29894446	88.56011412
2042	80	83.08915542	76.91293931	88.89611197
2043	80	83.07468021	76.53523448	89.25779214
2044	80	83.07144465	76.1627673	89.64159444
2045	80	83.07679554	75.79328752	90.04474001
2046	80	83.08903421	75.42545528	90.46542335
2047	80	83.10659211	75.05803207	90.9019733
2048	80	83.1280854	74.68992596	91.35291285
2049	80	83.15246187	74.3203213	91.8171217
2050	80	83.17897648	73.94864838	92.29381913
